# Supplementary material for: A chromium tricarbonyl complex featuring the 4,6-bis(diphenylphosphinomethyl)dibenzothiophene (PSPPh) ligand
Source: Monatsh Chem. 2016 Mar 14;147:1183–7. doi: 10.1007/s00706-016-1707-9 (PMC4899494; doi:10.1007/s00706-016-1707-9)
Supplement: Supplementary file 1 — Supplementary material 1 (CIF 21 kb) [file 706_2016_1707_MOESM1_ESM.cif]

 
data_test 
 
_audit_creation_method            SHELXL-97 
_chemical_name_systematic 
; 
 ? 
; 
_chemical_name_common             ? 
_chemical_melting_point           ? 
_chemical_formula_moiety          ? 
_chemical_formula_sum 
 'C42 H31.50 Cr N O3 P2 S' 
_chemical_formula_weight          744.18 
 
loop_ 
 _atom_type_symbol 
 _atom_type_description 
 _atom_type_scat_dispersion_real 
 _atom_type_scat_dispersion_imag 
 _atom_type_scat_source 
 'C'  'C'   0.0033   0.0016 
 'International Tables Vol C Tables 4.2.6.8 and 6.1.1.4' 
 'H'  'H'   0.0000   0.0000 
 'International Tables Vol C Tables 4.2.6.8 and 6.1.1.4' 
 'N'  'N'   0.0061   0.0033 
 'International Tables Vol C Tables 4.2.6.8 and 6.1.1.4' 
 'O'  'O'   0.0106   0.0060 
 'International Tables Vol C Tables 4.2.6.8 and 6.1.1.4' 
 'P'  'P'   0.1023   0.0942 
 'International Tables Vol C Tables 4.2.6.8 and 6.1.1.4' 
 'S'  'S'   0.1246   0.1234 
 'International Tables Vol C Tables 4.2.6.8 and 6.1.1.4' 
 'Cr'  'Cr'   0.3209   0.6236 
 'International Tables Vol C Tables 4.2.6.8 and 6.1.1.4' 
 
_symmetry_cell_setting            ? 
_symmetry_space_group_name_H-M    ? 
 
loop_ 
 _symmetry_equiv_pos_as_xyz 
 'x, y, z' 
 '-x+1/2, y+1/2, -z+1/2' 
 '-x, -y, -z' 
 'x-1/2, -y-1/2, z-1/2' 
 
_cell_length_a                    11.3922(7) 
_cell_length_b                    16.9725(11) 
_cell_length_c                    17.7886(11) 
_cell_angle_alpha                 90.00 
_cell_angle_beta                  94.059(2) 
_cell_angle_gamma                 90.00 
_cell_volume                      3430.9(4) 
_cell_formula_units_Z             4 
_cell_measurement_temperature     100(2) 
_cell_measurement_reflns_used     ? 
_cell_measurement_theta_min       ? 
_cell_measurement_theta_max       ? 
 
_exptl_crystal_description        ? 
_exptl_crystal_colour             ? 
_exptl_crystal_size_max           ? 
_exptl_crystal_size_mid           ? 
_exptl_crystal_size_min           ? 
_exptl_crystal_density_meas       ? 
_exptl_crystal_density_diffrn     1.441 
_exptl_crystal_density_method     'not measured' 
_exptl_crystal_F_000              1538 
_exptl_absorpt_coefficient_mu     0.531 
_exptl_absorpt_correction_type    ? 
_exptl_absorpt_correction_T_min   ? 
_exptl_absorpt_correction_T_max   ? 
_exptl_absorpt_process_details    ? 
 
_exptl_special_details 
; 
 ? 
; 
 
_diffrn_ambient_temperature       100(2) 
_diffrn_radiation_wavelength      0.71073 
_diffrn_radiation_type            MoK\a 
_diffrn_radiation_source          'fine-focus sealed tube' 
_diffrn_radiation_monochromator   graphite 
_diffrn_measurement_device_type   ? 
_diffrn_measurement_method        ? 
_diffrn_detector_area_resol_mean  ? 
_diffrn_standards_number          ? 
_diffrn_standards_interval_count  ? 
_diffrn_standards_interval_time   ? 
_diffrn_standards_decay_%         ? 
_diffrn_reflns_number             96817 
_diffrn_reflns_av_R_equivalents   0.0616 
_diffrn_reflns_av_sigmaI/netI     0.0388 
_diffrn_reflns_limit_h_min        -17 
_diffrn_reflns_limit_h_max        17 
_diffrn_reflns_limit_k_min        -26 
_diffrn_reflns_limit_k_max        26 
_diffrn_reflns_limit_l_min        -27 
_diffrn_reflns_limit_l_max        27 
_diffrn_reflns_theta_min          2.06 
_diffrn_reflns_theta_max          33.90 
_reflns_number_total              13131 
_reflns_number_gt                 10402 
_reflns_threshold_expression      >2sigma(I) 
 
_computing_data_collection        ? 
_computing_cell_refinement        ? 
_computing_data_reduction         ? 
_computing_structure_solution     'SHELXS-97 (Sheldrick, 1990)' 
_computing_structure_refinement   'SHELXL-97 (Sheldrick, 1997)' 
_computing_molecular_graphics     ? 
_computing_publication_material   ? 
 
_refine_special_details 
; 
 Refinement of F^2^ against ALL reflections.  The weighted R-factor wR and 
 goodness of fit S are based on F^2^, conventional R-factors R are based 
 on F, with F set to zero for negative F^2^. The threshold expression of 
 F^2^ > 2sigma(F^2^) is used only for calculating R-factors(gt) etc. and is 
 not relevant to the choice of reflections for refinement.  R-factors based 
 on F^2^ are statistically about twice as large as those based on F, and R- 
 factors based on ALL data will be even larger. 
; 
 
_refine_ls_structure_factor_coef  Fsqd  
_refine_ls_matrix_type            full 
_refine_ls_weighting_scheme       calc  
_refine_ls_weighting_details 
 'calc w=1/[\s^2^(Fo^2^)+(0.0361P)^2^+2.3775P] where P=(Fo^2^+2Fc^2^)/3' 
_atom_sites_solution_primary      direct 
_atom_sites_solution_secondary    difmap 
_atom_sites_solution_hydrogens    geom 
_refine_ls_hydrogen_treatment     mixed 
_refine_ls_extinction_method      none 
_refine_ls_extinction_coef        ? 
_refine_ls_number_reflns          13131 
_refine_ls_number_parameters      460 
_refine_ls_number_restraints      0 
_refine_ls_R_factor_all           0.0559 
_refine_ls_R_factor_gt            0.0368 
_refine_ls_wR_factor_ref          0.0955 
_refine_ls_wR_factor_gt           0.0856 
_refine_ls_goodness_of_fit_ref    1.041 
_refine_ls_restrained_S_all       1.041 
_refine_ls_shift/su_max           0.002 
_refine_ls_shift/su_mean          0.000 
 
loop_ 
 _atom_site_label 
 _atom_site_type_symbol 
 _atom_site_fract_x 
 _atom_site_fract_y 
 _atom_site_fract_z 
 _atom_site_U_iso_or_equiv 
 _atom_site_adp_type 
 _atom_site_occupancy 
 _atom_site_symmetry_multiplicity 
 _atom_site_calc_flag 
 _atom_site_refinement_flags 
 _atom_site_disorder_assembly 
 _atom_site_disorder_group 
Cr1 Cr 0.450546(17) 0.877073(11) 0.184766(11) 0.01055(4) Uani 1 1 d . . . 
P1 P 0.64670(3) 0.839656(18) 0.185140(17) 0.01107(6) Uani 1 1 d . . . 
P2 P 0.25666(3) 0.921406(19) 0.174798(18) 0.01238(6) Uani 1 1 d . . . 
S1 S 0.48859(3) 0.964198(17) 0.087375(16) 0.01111(6) Uani 1 1 d . . . 
C1 C 0.48933(11) 0.95652(8) 0.25684(7) 0.0155(2) Uani 1 1 d . . . 
C2 C 0.42609(12) 0.80433(8) 0.25826(8) 0.0176(2) Uani 1 1 d . . . 
C3 C 0.40337(12) 0.80032(8) 0.11197(8) 0.0161(2) Uani 1 1 d . . . 
O1 O 0.51111(10) 1.00451(7) 0.30126(7) 0.0284(2) Uani 1 1 d . . . 
O3 O 0.37078(11) 0.75341(7) 0.06872(7) 0.0275(2) Uani 1 1 d . . . 
O2 O 0.41370(11) 0.75769(8) 0.30498(7) 0.0326(3) Uani 1 1 d . . . 
C9 C 0.49417(12) 1.11922(7) 0.09222(7) 0.0149(2) Uani 1 1 d . . . 
C4 C 0.41673(11) 1.05493(7) 0.09214(7) 0.0128(2) Uani 1 1 d . . . 
C10 C 0.61657(12) 1.09365(7) 0.09394(7) 0.0144(2) Uani 1 1 d . . . 
C5 C 0.29531(12) 1.06233(8) 0.09498(7) 0.0147(2) Uani 1 1 d . . . 
C8 C 0.44675(14) 1.19525(8) 0.09348(8) 0.0197(3) Uani 1 1 d . . . 
H8 H 0.4964 1.2401 0.0924 0.024 Uiso 1 1 calc R . . 
C6 C 0.25128(13) 1.13900(8) 0.09771(8) 0.0190(3) Uani 1 1 d . . . 
H6 H 0.1692 1.1470 0.1006 0.023 Uiso 1 1 calc R . . 
C15 C 0.62555(11) 1.01118(7) 0.09699(7) 0.0124(2) Uani 1 1 d . . . 
C14 C 0.73213(11) 0.97065(8) 0.10552(7) 0.0135(2) Uani 1 1 d . . . 
C13 C 0.83417(12) 1.01677(8) 0.11017(8) 0.0179(2) Uani 1 1 d . . . 
H13 H 0.9089 0.9920 0.1179 0.022 Uiso 1 1 calc R . . 
C11 C 0.72052(13) 1.13770(8) 0.09487(8) 0.0190(3) Uani 1 1 d . . . 
H11 H 0.7177 1.1934 0.0896 0.023 Uiso 1 1 calc R . . 
C12 C 0.82770(13) 1.09888(9) 0.10364(8) 0.0202(3) Uani 1 1 d . . . 
H12 H 0.8984 1.1287 0.1053 0.024 Uiso 1 1 calc R . . 
C7 C 0.32584(14) 1.20408(8) 0.09626(8) 0.0221(3) Uani 1 1 d . . . 
H7 H 0.2933 1.2556 0.0972 0.027 Uiso 1 1 calc R . . 
C17 C 0.14592(11) 0.84409(8) 0.15569(8) 0.0160(2) Uani 1 1 d . . . 
C41 C 0.86089(12) 0.87686(8) 0.27008(8) 0.0186(2) Uani 1 1 d . . . 
H41 H 0.8950 0.8820 0.2231 0.022 Uiso 1 1 calc R . . 
C36 C 0.74151(11) 0.85807(7) 0.27123(7) 0.0135(2) Uani 1 1 d . . . 
C29 C 0.73267(11) 0.88232(7) 0.10907(7) 0.0142(2) Uani 1 1 d . . . 
H29A H 0.8152 0.8641 0.1168 0.017 Uiso 1 1 calc R . . 
H29B H 0.7003 0.8615 0.0599 0.017 Uiso 1 1 calc R . . 
C16 C 0.22016(11) 0.98945(8) 0.09402(7) 0.0151(2) Uani 1 1 d . . . 
H16A H 0.2292 0.9606 0.0464 0.018 Uiso 1 1 calc R . . 
H16B H 0.1366 1.0054 0.0946 0.018 Uiso 1 1 calc R . . 
C31 C 0.64807(13) 0.70474(8) 0.09471(8) 0.0189(2) Uani 1 1 d . . . 
H31 H 0.6123 0.7375 0.0563 0.023 Uiso 1 1 calc R . . 
C30 C 0.67710(11) 0.73584(7) 0.16649(7) 0.0137(2) Uani 1 1 d . . . 
C33 C 0.72184(13) 0.57730(8) 0.13515(9) 0.0236(3) Uani 1 1 d . . . 
H33 H 0.7378 0.5237 0.1243 0.028 Uiso 1 1 calc R . . 
C24 C 0.12060(13) 1.03738(9) 0.24538(8) 0.0211(3) Uani 1 1 d . . . 
H24 H 0.0894 1.0511 0.1962 0.025 Uiso 1 1 calc R . . 
C38 C 0.76446(13) 0.86014(9) 0.40799(8) 0.0201(3) Uani 1 1 d . . . 
H38 H 0.7316 0.8535 0.4552 0.024 Uiso 1 1 calc R . . 
C39 C 0.88244(14) 0.87955(9) 0.40541(8) 0.0215(3) Uani 1 1 d . . . 
H39 H 0.9303 0.8869 0.4508 0.026 Uiso 1 1 calc R . . 
C28 C 0.24401(12) 0.95549(9) 0.32757(8) 0.0194(3) Uani 1 1 d . . . 
H28 H 0.2980 0.9131 0.3353 0.023 Uiso 1 1 calc R . . 
C25 C 0.08523(15) 1.07916(10) 0.30696(9) 0.0276(3) Uani 1 1 d . . . 
H25 H 0.0308 1.1214 0.2997 0.033 Uiso 1 1 calc R . . 
C32 C 0.67135(14) 0.62612(9) 0.07940(9) 0.0232(3) Uani 1 1 d . . . 
H32 H 0.6525 0.6057 0.0303 0.028 Uiso 1 1 calc R . . 
C27 C 0.20787(14) 0.99737(10) 0.38912(8) 0.0260(3) Uani 1 1 d . . . 
H27 H 0.2374 0.9834 0.4386 0.031 Uiso 1 1 calc R . . 
C23 C 0.20143(11) 0.97543(8) 0.25462(7) 0.0158(2) Uani 1 1 d . . . 
C34 C 0.74876(14) 0.60708(8) 0.20657(9) 0.0231(3) Uani 1 1 d . . . 
H34 H 0.7820 0.5736 0.2452 0.028 Uiso 1 1 calc R . . 
C35 C 0.72738(13) 0.68595(8) 0.22216(8) 0.0189(2) Uani 1 1 d . . . 
H35 H 0.7473 0.7060 0.2713 0.023 Uiso 1 1 calc R . . 
C37 C 0.69424(12) 0.85044(8) 0.34136(7) 0.0171(2) Uani 1 1 d . . . 
H37 H 0.6131 0.8385 0.3435 0.021 Uiso 1 1 calc R . . 
C20 C -0.00380(15) 0.71457(10) 0.12872(10) 0.0300(3) Uani 1 1 d . . . 
H20 H -0.0544 0.6706 0.1194 0.036 Uiso 1 1 calc R . . 
C22 C 0.13358(14) 0.78668(9) 0.21108(9) 0.0250(3) Uani 1 1 d . . . 
H22 H 0.1768 0.7916 0.2585 0.030 Uiso 1 1 calc R . . 
C21 C 0.05915(16) 0.72274(10) 0.19780(10) 0.0319(4) Uani 1 1 d . . . 
H21 H 0.0513 0.6845 0.2361 0.038 Uiso 1 1 calc R . . 
C40 C 0.93018(13) 0.88815(9) 0.33657(9) 0.0225(3) Uani 1 1 d . . . 
H40 H 1.0108 0.9019 0.3348 0.027 Uiso 1 1 calc R . . 
C18 C 0.08148(13) 0.83530(9) 0.08671(9) 0.0231(3) Uani 1 1 d . . . 
H18 H 0.0881 0.8737 0.0484 0.028 Uiso 1 1 calc R . . 
C19 C 0.00734(15) 0.77063(10) 0.07345(10) 0.0293(3) Uani 1 1 d . . . 
H19 H -0.0358 0.7651 0.0260 0.035 Uiso 1 1 calc R . . 
C26 C 0.12911(16) 1.05933(10) 0.37877(9) 0.0293(3) Uani 1 1 d . . . 
H26 H 0.1054 1.0881 0.4210 0.035 Uiso 1 1 calc R . . 
C1S C 0.500(3) 1.0208(16) 0.494(2) 0.129(11) Uani 0.50 1 d P . . 
C2S C 0.4697(7) 0.9406(7) 0.4740(4) 0.083(3) Uani 0.50 1 d P . . 
N1S N 0.4422(8) 0.8748(5) 0.4556(4) 0.120(3) Uani 0.50 1 d P . . 
 
loop_ 
 _atom_site_aniso_label 
 _atom_site_aniso_U_11 
 _atom_site_aniso_U_22 
 _atom_site_aniso_U_33 
 _atom_site_aniso_U_23 
 _atom_site_aniso_U_13 
 _atom_site_aniso_U_12 
Cr1 0.01035(9) 0.01005(8) 0.01142(8) 0.00084(6) 0.00203(6) -0.00042(6) 
P1 0.01167(14) 0.01072(13) 0.01095(13) 0.00046(10) 0.00162(10) 0.00047(10) 
P2 0.01052(13) 0.01448(14) 0.01232(13) 0.00033(11) 0.00204(10) -0.00028(11) 
S1 0.01213(13) 0.00963(12) 0.01170(12) 0.00042(9) 0.00188(9) -0.00053(9) 
C1 0.0131(5) 0.0161(5) 0.0175(5) 0.0006(4) 0.0029(4) -0.0005(4) 
C2 0.0148(6) 0.0175(6) 0.0206(6) 0.0025(5) 0.0021(5) -0.0012(5) 
C3 0.0154(6) 0.0142(5) 0.0188(6) 0.0015(4) 0.0027(4) 0.0008(4) 
O1 0.0249(6) 0.0277(6) 0.0326(6) -0.0139(5) 0.0024(5) -0.0045(5) 
O3 0.0283(6) 0.0224(5) 0.0311(6) -0.0095(4) -0.0025(5) -0.0025(4) 
O2 0.0306(6) 0.0330(6) 0.0345(6) 0.0182(5) 0.0050(5) -0.0048(5) 
C9 0.0221(6) 0.0109(5) 0.0119(5) -0.0002(4) 0.0019(4) -0.0006(4) 
C4 0.0169(6) 0.0108(5) 0.0108(5) 0.0006(4) 0.0018(4) 0.0018(4) 
C10 0.0186(6) 0.0125(5) 0.0120(5) -0.0001(4) 0.0002(4) -0.0032(4) 
C5 0.0184(6) 0.0140(5) 0.0117(5) 0.0011(4) 0.0021(4) 0.0027(4) 
C8 0.0299(7) 0.0105(5) 0.0188(6) -0.0013(4) 0.0022(5) -0.0001(5) 
C6 0.0221(6) 0.0184(6) 0.0169(6) 0.0012(5) 0.0036(5) 0.0075(5) 
C15 0.0141(5) 0.0120(5) 0.0111(5) 0.0003(4) 0.0011(4) -0.0029(4) 
C14 0.0145(5) 0.0153(5) 0.0108(5) 0.0003(4) 0.0018(4) -0.0027(4) 
C13 0.0147(6) 0.0216(6) 0.0175(6) 0.0008(5) 0.0009(4) -0.0043(5) 
C11 0.0248(7) 0.0157(6) 0.0164(6) -0.0006(4) 0.0003(5) -0.0075(5) 
C12 0.0200(6) 0.0213(6) 0.0193(6) 0.0003(5) 0.0000(5) -0.0093(5) 
C7 0.0335(8) 0.0134(6) 0.0198(6) -0.0010(5) 0.0046(6) 0.0063(5) 
C17 0.0117(5) 0.0172(6) 0.0194(6) -0.0017(5) 0.0039(4) -0.0015(4) 
C41 0.0154(6) 0.0222(6) 0.0180(6) 0.0017(5) 0.0003(5) -0.0002(5) 
C36 0.0144(5) 0.0124(5) 0.0135(5) 0.0003(4) -0.0003(4) 0.0017(4) 
C29 0.0144(5) 0.0150(5) 0.0137(5) 0.0011(4) 0.0035(4) 0.0010(4) 
C16 0.0132(5) 0.0184(6) 0.0137(5) 0.0011(4) 0.0016(4) 0.0009(4) 
C31 0.0195(6) 0.0178(6) 0.0190(6) -0.0025(5) -0.0007(5) 0.0021(5) 
C30 0.0134(5) 0.0122(5) 0.0158(5) -0.0001(4) 0.0031(4) 0.0006(4) 
C33 0.0220(7) 0.0127(6) 0.0366(8) -0.0047(5) 0.0057(6) 0.0004(5) 
C24 0.0197(6) 0.0232(7) 0.0212(6) -0.0003(5) 0.0059(5) 0.0034(5) 
C38 0.0252(7) 0.0205(6) 0.0142(6) -0.0003(5) -0.0002(5) 0.0039(5) 
C39 0.0245(7) 0.0199(6) 0.0191(6) -0.0024(5) -0.0063(5) 0.0043(5) 
C28 0.0169(6) 0.0259(7) 0.0159(6) -0.0001(5) 0.0037(5) -0.0005(5) 
C25 0.0284(8) 0.0258(7) 0.0299(8) -0.0036(6) 0.0113(6) 0.0062(6) 
C32 0.0227(7) 0.0202(6) 0.0268(7) -0.0092(5) 0.0024(5) -0.0005(5) 
C27 0.0255(7) 0.0364(8) 0.0165(6) -0.0033(6) 0.0048(5) -0.0018(6) 
C23 0.0132(5) 0.0188(6) 0.0158(5) -0.0009(4) 0.0041(4) -0.0016(4) 
C34 0.0271(7) 0.0129(6) 0.0294(7) 0.0038(5) 0.0038(6) 0.0038(5) 
C35 0.0233(7) 0.0136(6) 0.0200(6) 0.0021(5) 0.0025(5) 0.0020(5) 
C37 0.0190(6) 0.0178(6) 0.0146(5) -0.0005(4) 0.0014(4) 0.0009(5) 
C20 0.0251(8) 0.0274(8) 0.0380(9) -0.0075(7) 0.0064(7) -0.0124(6) 
C22 0.0251(7) 0.0260(7) 0.0238(7) 0.0028(6) 0.0016(6) -0.0093(6) 
C21 0.0335(9) 0.0288(8) 0.0337(8) 0.0033(7) 0.0060(7) -0.0148(7) 
C40 0.0175(6) 0.0255(7) 0.0237(7) 0.0003(5) -0.0039(5) -0.0002(5) 
C18 0.0206(7) 0.0258(7) 0.0224(7) -0.0006(5) -0.0013(5) -0.0046(5) 
C19 0.0251(8) 0.0322(8) 0.0299(8) -0.0066(6) -0.0027(6) -0.0078(6) 
C26 0.0329(8) 0.0321(8) 0.0242(7) -0.0096(6) 0.0113(6) -0.0007(7) 
C1S 0.091(5) 0.18(3) 0.111(14) -0.07(2) 0.004(7) -0.057(19) 
C2S 0.066(4) 0.133(8) 0.050(3) 0.021(4) 0.013(3) 0.054(5) 
N1S 0.164(8) 0.132(6) 0.066(4) 0.047(4) 0.028(4) 0.089(6) 
 
_geom_special_details 
; 
 All esds (except the esd in the dihedral angle between two l.s. planes) 
 are estimated using the full covariance matrix.  The cell esds are taken 
 into account individually in the estimation of esds in distances, angles 
 and torsion angles; correlations between esds in cell parameters are only 
 used when they are defined by crystal symmetry.  An approximate (isotropic) 
 treatment of cell esds is used for estimating esds involving l.s. planes. 
; 
 
loop_ 
 _geom_bond_atom_site_label_1 
 _geom_bond_atom_site_label_2 
 _geom_bond_distance 
 _geom_bond_site_symmetry_2 
 _geom_bond_publ_flag 
Cr1 C2 1.8337(14) . ? 
Cr1 C3 1.8879(14) . ? 
Cr1 C1 1.8914(13) . ? 
Cr1 P1 2.3226(4) . ? 
Cr1 P2 2.3283(4) . ? 
Cr1 S1 2.3414(4) . ? 
P1 C30 1.8306(13) . ? 
P1 C36 1.8373(13) . ? 
P1 C29 1.8714(13) . ? 
P2 C17 1.8354(14) . ? 
P2 C23 1.8382(13) . ? 
P2 C16 1.8674(13) . ? 
S1 C4 1.7488(12) . ? 
S1 C15 1.7498(13) . ? 
C1 O1 1.1495(17) . ? 
C2 O2 1.1636(17) . ? 
C3 O3 1.1502(17) . ? 
C9 C8 1.3998(18) . ? 
C9 C4 1.4031(18) . ? 
C9 C10 1.4586(19) . ? 
C4 C5 1.3935(18) . ? 
C10 C11 1.3996(19) . ? 
C10 C15 1.4042(17) . ? 
C5 C6 1.3967(18) . ? 
C5 C16 1.5037(19) . ? 
C8 C7 1.390(2) . ? 
C8 H8 0.9500 . ? 
C6 C7 1.395(2) . ? 
C6 H6 0.9500 . ? 
C15 C14 1.3944(18) . ? 
C14 C13 1.3990(18) . ? 
C14 C29 1.5006(18) . ? 
C13 C12 1.400(2) . ? 
C13 H13 0.9500 . ? 
C11 C12 1.387(2) . ? 
C11 H11 0.9500 . ? 
C12 H12 0.9500 . ? 
C7 H7 0.9500 . ? 
C17 C18 1.393(2) . ? 
C17 C22 1.400(2) . ? 
C41 C40 1.388(2) . ? 
C41 C36 1.3985(19) . ? 
C41 H41 0.9500 . ? 
C36 C37 1.3991(18) . ? 
C29 H29A 0.9900 . ? 
C29 H29B 0.9900 . ? 
C16 H16A 0.9900 . ? 
C16 H16B 0.9900 . ? 
C31 C32 1.391(2) . ? 
C31 C30 1.3995(18) . ? 
C31 H31 0.9500 . ? 
C30 C35 1.3948(18) . ? 
C33 C34 1.382(2) . ? 
C33 C32 1.386(2) . ? 
C33 H33 0.9500 . ? 
C24 C25 1.388(2) . ? 
C24 C23 1.400(2) . ? 
C24 H24 0.9500 . ? 
C38 C39 1.388(2) . ? 
C38 C37 1.3921(19) . ? 
C38 H38 0.9500 . ? 
C39 C40 1.382(2) . ? 
C39 H39 0.9500 . ? 
C28 C27 1.392(2) . ? 
C28 C23 1.3946(19) . ? 
C28 H28 0.9500 . ? 
C25 C26 1.380(2) . ? 
C25 H25 0.9500 . ? 
C32 H32 0.9500 . ? 
C27 C26 1.386(2) . ? 
C27 H27 0.9500 . ? 
C34 C35 1.3919(19) . ? 
C34 H34 0.9500 . ? 
C35 H35 0.9500 . ? 
C37 H37 0.9500 . ? 
C20 C19 1.381(3) . ? 
C20 C21 1.385(3) . ? 
C20 H20 0.9500 . ? 
C22 C21 1.387(2) . ? 
C22 H22 0.9500 . ? 
C21 H21 0.9500 . ? 
C40 H40 0.9500 . ? 
C18 C19 1.395(2) . ? 
C18 H18 0.9500 . ? 
C19 H19 0.9500 . ? 
C26 H26 0.9500 . ? 
C1S C1S 0.74(6) 3_676 ? 
C1S C2S 0.92(3) 3_676 ? 
C1S C2S 1.44(2) . ? 
C2S C1S 0.92(3) 3_676 ? 
C2S N1S 1.198(12) . ? 
 
loop_ 
 _geom_angle_atom_site_label_1 
 _geom_angle_atom_site_label_2 
 _geom_angle_atom_site_label_3 
 _geom_angle 
 _geom_angle_site_symmetry_1 
 _geom_angle_site_symmetry_3 
 _geom_angle_publ_flag 
C2 Cr1 C3 88.52(6) . . ? 
C2 Cr1 C1 92.10(6) . . ? 
C3 Cr1 C1 176.79(6) . . ? 
C2 Cr1 P1 90.49(4) . . ? 
C3 Cr1 P1 92.31(4) . . ? 
C1 Cr1 P1 90.83(4) . . ? 
C2 Cr1 P2 94.63(4) . . ? 
C3 Cr1 P2 87.04(4) . . ? 
C1 Cr1 P2 89.78(4) . . ? 
P1 Cr1 P2 174.821(14) . . ? 
C2 Cr1 S1 176.52(5) . . ? 
C3 Cr1 S1 89.25(4) . . ? 
C1 Cr1 S1 90.27(4) . . ? 
P1 Cr1 S1 86.926(12) . . ? 
P2 Cr1 S1 87.927(13) . . ? 
C30 P1 C36 101.96(6) . . ? 
C30 P1 C29 97.24(6) . . ? 
C36 P1 C29 103.30(6) . . ? 
C30 P1 Cr1 117.19(4) . . ? 
C36 P1 Cr1 117.68(4) . . ? 
C29 P1 Cr1 116.41(4) . . ? 
C17 P2 C23 103.37(6) . . ? 
C17 P2 C16 100.78(6) . . ? 
C23 P2 C16 102.48(6) . . ? 
C17 P2 Cr1 114.77(4) . . ? 
C23 P2 Cr1 118.50(5) . . ? 
C16 P2 Cr1 114.64(4) . . ? 
C4 S1 C15 90.64(6) . . ? 
C4 S1 Cr1 114.11(4) . . ? 
C15 S1 Cr1 115.21(4) . . ? 
O1 C1 Cr1 178.78(12) . . ? 
O2 C2 Cr1 178.21(13) . . ? 
O3 C3 Cr1 177.54(12) . . ? 
C8 C9 C4 118.27(13) . . ? 
C8 C9 C10 130.05(12) . . ? 
C4 C9 C10 111.63(11) . . ? 
C5 C4 C9 123.75(12) . . ? 
C5 C4 S1 123.39(10) . . ? 
C9 C4 S1 112.86(10) . . ? 
C11 C10 C15 118.21(13) . . ? 
C11 C10 C9 130.40(12) . . ? 
C15 C10 C9 111.36(11) . . ? 
C4 C5 C6 116.43(12) . . ? 
C4 C5 C16 119.43(11) . . ? 
C6 C5 C16 124.14(12) . . ? 
C7 C8 C9 118.98(13) . . ? 
C7 C8 H8 120.5 . . ? 
C9 C8 H8 120.5 . . ? 
C7 C6 C5 121.10(13) . . ? 
C7 C6 H6 119.5 . . ? 
C5 C6 H6 119.5 . . ? 
C14 C15 C10 123.81(12) . . ? 
C14 C15 S1 123.33(10) . . ? 
C10 C15 S1 112.86(10) . . ? 
C15 C14 C13 116.36(12) . . ? 
C15 C14 C29 119.89(11) . . ? 
C13 C14 C29 123.75(12) . . ? 
C14 C13 C12 120.89(13) . . ? 
C14 C13 H13 119.6 . . ? 
C12 C13 H13 119.6 . . ? 
C12 C11 C10 119.02(13) . . ? 
C12 C11 H11 120.5 . . ? 
C10 C11 H11 120.5 . . ? 
C11 C12 C13 121.54(13) . . ? 
C11 C12 H12 119.2 . . ? 
C13 C12 H12 119.2 . . ? 
C8 C7 C6 121.44(13) . . ? 
C8 C7 H7 119.3 . . ? 
C6 C7 H7 119.3 . . ? 
C18 C17 C22 118.21(13) . . ? 
C18 C17 P2 123.53(11) . . ? 
C22 C17 P2 117.99(11) . . ? 
C40 C41 C36 120.93(13) . . ? 
C40 C41 H41 119.5 . . ? 
C36 C41 H41 119.5 . . ? 
C41 C36 C37 118.05(12) . . ? 
C41 C36 P1 122.78(10) . . ? 
C37 C36 P1 119.13(10) . . ? 
C14 C29 P1 114.59(9) . . ? 
C14 C29 H29A 108.6 . . ? 
P1 C29 H29A 108.6 . . ? 
C14 C29 H29B 108.6 . . ? 
P1 C29 H29B 108.6 . . ? 
H29A C29 H29B 107.6 . . ? 
C5 C16 P2 113.85(9) . . ? 
C5 C16 H16A 108.8 . . ? 
P2 C16 H16A 108.8 . . ? 
C5 C16 H16B 108.8 . . ? 
P2 C16 H16B 108.8 . . ? 
H16A C16 H16B 107.7 . . ? 
C32 C31 C30 120.29(13) . . ? 
C32 C31 H31 119.9 . . ? 
C30 C31 H31 119.9 . . ? 
C35 C30 C31 118.52(12) . . ? 
C35 C30 P1 121.95(10) . . ? 
C31 C30 P1 119.53(10) . . ? 
C34 C33 C32 119.55(13) . . ? 
C34 C33 H33 120.2 . . ? 
C32 C33 H33 120.2 . . ? 
C25 C24 C23 121.09(14) . . ? 
C25 C24 H24 119.5 . . ? 
C23 C24 H24 119.5 . . ? 
C39 C38 C37 119.96(13) . . ? 
C39 C38 H38 120.0 . . ? 
C37 C38 H38 120.0 . . ? 
C40 C39 C38 119.81(13) . . ? 
C40 C39 H39 120.1 . . ? 
C38 C39 H39 120.1 . . ? 
C27 C28 C23 120.35(14) . . ? 
C27 C28 H28 119.8 . . ? 
C23 C28 H28 119.8 . . ? 
C26 C25 C24 119.96(15) . . ? 
C26 C25 H25 120.0 . . ? 
C24 C25 H25 120.0 . . ? 
C33 C32 C31 120.58(14) . . ? 
C33 C32 H32 119.7 . . ? 
C31 C32 H32 119.7 . . ? 
C26 C27 C28 120.51(14) . . ? 
C26 C27 H27 119.7 . . ? 
C28 C27 H27 119.7 . . ? 
C28 C23 C24 118.30(12) . . ? 
C28 C23 P2 118.83(10) . . ? 
C24 C23 P2 122.84(10) . . ? 
C33 C34 C35 120.30(14) . . ? 
C33 C34 H34 119.9 . . ? 
C35 C34 H34 119.9 . . ? 
C34 C35 C30 120.74(13) . . ? 
C34 C35 H35 119.6 . . ? 
C30 C35 H35 119.6 . . ? 
C38 C37 C36 120.93(13) . . ? 
C38 C37 H37 119.5 . . ? 
C36 C37 H37 119.5 . . ? 
C19 C20 C21 119.67(15) . . ? 
C19 C20 H20 120.2 . . ? 
C21 C20 H20 120.2 . . ? 
C21 C22 C17 121.02(15) . . ? 
C21 C22 H22 119.5 . . ? 
C17 C22 H22 119.5 . . ? 
C20 C21 C22 120.08(16) . . ? 
C20 C21 H21 120.0 . . ? 
C22 C21 H21 120.0 . . ? 
C39 C40 C41 120.30(14) . . ? 
C39 C40 H40 119.9 . . ? 
C41 C40 H40 119.9 . . ? 
C17 C18 C19 120.56(15) . . ? 
C17 C18 H18 119.7 . . ? 
C19 C18 H18 119.7 . . ? 
C20 C19 C18 120.46(15) . . ? 
C20 C19 H19 119.8 . . ? 
C18 C19 H19 119.8 . . ? 
C25 C26 C27 119.78(14) . . ? 
C25 C26 H26 120.1 . . ? 
C27 C26 H26 120.1 . . ? 
C1S C1S C2S 120(9) 3_676 3_676 ? 
C1S C1S C2S 34(4) 3_676 . ? 
C2S C1S C2S 154(5) 3_676 . ? 
C1S C2S N1S 156(3) 3_676 . ? 
C1S C2S C1S 26(5) 3_676 . ? 
N1S C2S C1S 177.8(19) . . ? 
 
_diffrn_measured_fraction_theta_max    0.946 
_diffrn_reflns_theta_full              33.90 
_diffrn_measured_fraction_theta_full   0.946 
_refine_diff_density_max    0.592 
_refine_diff_density_min   -0.408 
_refine_diff_density_rms    0.078 
